# Supplementary material for: Impact of Pharmacists-Led Interventions in Primary Care for Adults with Type 2 Diabetes on HbA1c Levels: A Systematic Review and Meta-Analysis
Source: Int J Environ Res Public Health. 2022 Mar 8;19(6):3156. doi: 10.3390/ijerph19063156 (PMC8949021; doi:10.3390/ijerph19063156)
Supplement: Supplementary file 1 [file ijerph-19-03156-s001.zip]

Archive with 3 entries (2 files):
- ijerph-1602958-supplementary/
- ijerph-1602958-supplementary/Supplementary Materials file S1.pdf
- ijerph-1602958-supplementary/Supplementary Materials file S2.pdf
